# Supplementary material for: Fusion Proteins CLD and CLDmut Demonstrate Potent and Broad Neutralizing Activity against HIV-1
Source: Viruses. 2022 Jun 23;14(7):1365. doi: 10.3390/v14071365 (PMC9323411; doi:10.3390/v14071365)
Supplement: Supplementary file 1 [file viruses-14-01365-s001.zip]

Archive with 1 entries (1 files):
- viruses-1651728-supplementary.pdf
